# Supplementary material for: Control of hmu Heme Uptake Genes in Yersinia pseudotuberculosis in Response to Iron Sources
Source: Front Cell Infect Microbiol. 2018 Feb 22;8:47. doi: 10.3389/fcimb.2018.00047 (PMC5827684; doi:10.3389/fcimb.2018.00047)
Supplement: Supplementary Table 1 — RNA-Seq data for hmu operon and control genes. [file DataSheet1.XLSX]

## Sheet: Statistical summary
				M9		Chelex		FeSO4		Heme		Blood
Locus tag	Chromosome	old_locus_tag	GO biological process	iscR/WT - Fold change	iscR/WT - FDR p-value	iscR/WT - Fold change	iscR/WT - FDR p-value	iscR/WT - Fold change	iscR/WT - FDR p-value	iscR/WT - Fold change	iscR/WT - FDR p-value	iscR/WT - Fold change	iscR/WT - FDR p-value
control genes
YPTB_RS00285	gmk	YPTB0037	guanylate kinase	1.0681	0.788676	1.1513	0.920243	-1.12498	0.999823	-1.2517	0.87904	-1.09127	0.999674
YPTB_RS01015	rho	YPTB0167		2.04979	0.000121446	1.34949	0.456032	1.29428	0.999823	-1.05348	0.99966	-1.10015	0.999674
YPTB_RS03900	secA	YPTB0697	protein translocase subunit SecA	1.61674	0.0215313	-1.19121	0.769945	1.13998	0.999823	-1.62181	0.720345	-1.24364	0.871455
YPTB_RS05500	adk	YPTB0996	adenylate kinase	2.00222	5.98135e-06	-1.02552	0.999628	-1.02955	0.999823	-2.49705	0.301899	-1.30126	0.609277
YPTB_RS15615	era	YPTB2889	GTPase Era	1.24467	0.275447	-1.03332	0.999628	-1.16426	0.999823	-1.54148	0.745382	-1.29144	0.817969
YPTB_RS02175	dnaB	YPTB0375	replicative DNA helicase	1.0693	0.795933	-1.00758	0.999628	-1.28086	0.980249	-1.78408	0.386966	-1.14985	0.999674
hmu genes
YPTB_RS01980	hmuV	YPTB0336	hemin import ATP-binding protein HmuV	-1.77428	0.000110862	-1.26401	0.642773	-3.1646	0.00537861	-1.34222	0.856901	1.11186	0.999674
YPTB_RS01985	hmuU	YPTB0337	hemin ABC transporter permease	-1.89397	0.000376309	-1.09269	0.999628	-4.92941	7.77553e-05	-2.68168	0.0673246	1.17169	0.948346
YPTB_RS01990	hmuT	YPTB0338	hemin ABC transporter substrate-binding protein	-2.02764	1.47545e-05	-1.05566	0.999628	-4.80976	5.86251e-05	-1.32924	0.873353	1.41603	0.232933
YPTB_RS01995	hmuS	YPTB0339	hemin-degrading factor	-1.80899	0.00250604	1.05033	0.999628	-4.34499	0.00138253	-1.44692	0.818131	1.72431	0.0151834
YPTB_RS02000	hmuR	YPTB0340	ligand-gated channel protein	-1.3968	0.0793845	1.31833	0.552272	-1.51409	0.693669	3.56508	0.0396451	2.30732	3.45891e-07

## Sheet: M9
locus_tag	Chromosome	old_locus_tag	M9 iscR 1 -RPKM	M9 iscR 2 -RPKM	M9 iscR 3 -RPKM	M9 WT 1 -RPKM	M9 WT 2 -RPKM	M9 WT3 -RPKM	WT/iscR -Fold change	FDR p-value
control genes
YPTB_RS00285	gmk	YPTB0037	87.9665	82.5958	68.0535	117.792	108.734	72.2369	-1.0681	0.788676
YPTB_RS01015	rho	YPTB0167	223.438	168.629	125.027	157.682	116.689	73.7383	-2.04979	0.000121446
YPTB_RS03900	secA	YPTB0697	141.234	147.834	129.392	133.32	126.234	84.6789	-1.61674	0.0215313
YPTB_RS05500	adk	YPTB0996	177.443	124.792	105.805	117.136	92.0907	66.549	-2.00222	5.98135e-06
YPTB_RS15615	era	YPTB2889	162.296	137.145	120.467	165.752	164.632	115.003	-1.24467	0.275447
YPTB_RS02175	dnaB	YPTB0375	117.947	116.027	89.5118	168.935	144.925	93.993	-1.0693	0.795933
hmu genes
YPTB_RS01980	hmuV	YPTB0336	41.166	47.7195	42.9507	170.052	110.298	54.828	1.77428	0.000110862
YPTB_RS01985	hmuU	YPTB0337	41.5625	51.4797	57.3182	187.852	145.044	70.3242	1.89397	0.000376309
YPTB_RS01990	hmuT	YPTB0338	96.5865	108.035	95.9187	313.546	318.028	185.616	2.02764	1.47545e-05
YPTB_RS01995	hmuS	YPTB0339	142.406	151.287	125.035	330.59	415.697	244.608	1.80899	0.00250604
YPTB_RS02000	hmuR	YPTB0340	32.9062	45.095	37.2247	123.593	74.7232	34.9887	1.3968	0.0793845

## Sheet: Chelex
Locus tag	Name	GO biological process	WT1 - RPKM	WT2 - RPKM	WT3 - RPKM	iscR1 - RPKM	iscR2 - RPKM	iscR3 - RPKM	iscR/WT - Fold change	iscR/WT - FDR p-value
control genes
YPTB_RS00285	YPTB0037	guanylate kinase	120.662	364.725	438.017	84.9343	308.796	513.027	1.1513	0.920243
YPTB_RS01015	rho		295.553	848.157	1237.89	262.235	949.455	1548.29	1.34949	0.456032
YPTB_RS03900	YPTB0697	protein translocase subunit SecA	44.5966	148.974	180.959	27.1461	88.1262	151.498	-1.19121	0.769945
YPTB_RS05500	YPTB0996	adenylate kinase	203.495	496.676	649.643	96.2918	397.851	684.326	-1.02552	0.999628
YPTB_RS15615	YPTB2889	GTPase Era	191.892	455.698	622.922	135.294	334.445	573.331	-1.03332	0.999628
YPTB_RS02175	YPTB0375	replicative DNA helicase	46.2818	134.502	175.797	29.4282	107.094	164.095	-1.00758	0.999628
hmu genes
YPTB_RS01980	YPTB0336	hemin import ATP-binding protein HmuV	123.215	466.345	683.864	92.0121	231.439	501.394	-1.26401	0.642773
YPTB_RS01985	YPTB0337	hemin ABC transporter permease	153.887	424.606	624.841	88.1669	344.387	504.832	-1.09269	0.999628
YPTB_RS01990	YPTB0338	hemin ABC transporter substrate-binding protein	199.861	664.095	935.816	153.792	496.833	747.199	-1.05566	0.999628
YPTB_RS01995	YPTB0339	hemin-degrading factor	313.673	948.525	1550.52	268.059	876.265	1228.03	1.05033	0.999628
YPTB_RS02000	YPTB0340	ligand-gated channel protein	214.416	660.774	996.526	214.468	736.958	1078.99	1.31833	0.552272

## Sheet: FeSO4
Locus tag	Name	WT1 - RPKM	WT2 - RPKM	WT3 - RPKM	iscR1 - RPKM	iscR2 - RPKM	iscR3 - RPKM	iscR/WT - Fold change	iscR/WT - FDR p-value
control genes
YPTB_RS00285	YPTB0037	334.996	348.479	276.651	282.912	345.484	313.739	-1.12498	0.999823
YPTB_RS01015	rho	715.684	884.625	403.813	928.095	1079.68	846.672	1.29428	0.999823
YPTB_RS03900	YPTB0697	221.427	82.8929	135.295	208.442	166.566	178.149	1.13998	0.999823
YPTB_RS05500	YPTB0996	740.438	132.024	102.63	438.697	291.976	300.278	-1.02955	0.999823
YPTB_RS15615	YPTB2889	682.605	408.505	434.08	587.578	456.465	397.185	-1.16426	0.999823
YPTB_RS02175	YPTB0375	215.806	140.5	155.904	144.157	164.669	134.678	-1.28086	0.980249
hmu genes
YPTB_RS01980	YPTB0336	148.582	119.601	110.19	39.0772	51.044	41.8243	-3.1646	0.00537861
YPTB_RS01985	YPTB0337	174.597	125.585	142.066	34.8826	34.5188	30.2095	-4.92941	7.77553e-05
YPTB_RS01990	YPTB0338	287	282.404	372.394	62.6017	73.7487	81.0113	-4.80976	5.86251e-05
YPTB_RS01995	YPTB0339	383.661	373.567	558.952	94.0835	113.394	130.108	-4.34499	0.00138253
YPTB_RS02000	YPTB0340	20.2842	28.4511	31.954	17.2609	15.8609	25.7734	-1.51409	0.693669

## Sheet: Heme
Locus tag	Chromosome	WT1 - RPKM	WT2 - RPKM	WT3 - RPKM	iscR1 - RPKM	iscR2 - RPKM	iscR3 - RPKM	iscR/WT - Fold change	iscR/WT - FDR p-value
control genes
YPTB_RS00285	gmk	276.4	130.932	155.293	209.063	277.913	88.0271	-1.2517	0.87904
YPTB_RS01015	rho	697.545	208.577	377.669	587.677	652.118	225.237	-1.05348	0.99966
YPTB_RS03900	secA	180.136	22.5695	96.2402	122.832	77.5611	24.567	-1.62181	0.720345
YPTB_RS05500	adk	908.431	42.2231	356.814	366.056	217.652	46.6358	-2.49705	0.301899
YPTB_RS15615	era	510.354	88.0921	277.018	301.197	301.827	83.1734	-1.54148	0.745382
YPTB_RS02175	YPTB0375	144.412	45.4866	71.3318	68.5597	84.1254	27.8855	-1.78408	0.386966
hmu genes
YPTB_RS01980	YPTB0336	82.5896	20.3999	47.5269	52.7593	37.8018	34.2877	-1.34222	0.856901
YPTB_RS01985	YPTB0337	108.141	32.5181	43.0451	46.6206	20.5422	13.0132	-2.68168	0.0673246
YPTB_RS01990	YPTB0338	146.259	69.7058	90.6406	148.742	54.0701	65.3915	-1.32924	0.873353
YPTB_RS01995	YPTB0339	386.947	171.852	156.704	393.855	127.291	95.7564	-1.44692	0.818131
YPTB_RS02000	YPTB0340	19.776	16.0909	11.076	113.989	42.6927	48.2951	3.56508	0.0396451

## Sheet: Blood
locus_tag	old_locus_tag	WT1-RPKM	WT2-RPKM	WT3-RPKM	iscR1-RPKM	iscR2-RPKM	iscR3-RPKM	WT/iscR -Fold change	FDR p-value
control genes
YPTB_RS00285	YPTB0037	491.402	564.228	513.22	595.379	582.986	505.68	1.09127	0.999674
YPTB_RS01015	YPTB0167	1152.49	1269.96	1192.19	1387.47	1278.82	1174.34	1.10015	0.999674
YPTB_RS03900	YPTB0697	246.8	258.282	244.524	236.534	242.35	226.492	1.24364	0.871455
YPTB_RS05500	YPTB0996	512.706	536.566	499.358	473.752	474.7	442.308	1.30126	0.609277
YPTB_RS15615	YPTB2889	786.28	938.378	833.082	807.324	823.541	695.732	1.29144	0.817969
YPTB_RS02175	YPTB0375	167.171	170.153	163.621	172.028	172.198	164.764	1.14985	0.999674
hmu genes
YPTB_RS01980	YPTB0336	164.816	190.142	168.952	241.873	231.59	209.646	-1.11186	0.999674
YPTB_RS01985	YPTB0337	170.07	180.104	161.198	243.927	237.201	217.816	-1.17169	0.948346
YPTB_RS01990	YPTB0338	209.428	224.388	211.141	377.389	377.339	307.722	-1.41603	0.232933
YPTB_RS01995	YPTB0339	225.621	211.505	202.652	443.897	438.685	392.702	-1.72431	0.0151834
YPTB_RS02000	YPTB0340	72.8861	55.9221	51.1548	165.655	147.156	161.316	-2.30732	3.45891e-07
